# Supplementary material for: Neogene Fallout Tuffs from the Yellowstone Hotspot in the Columbia Plateau Region, Oregon, Washington and Idaho, USA
Source: PLoS One. 2012 Oct 12;7(10):e44205. doi: 10.1371/journal.pone.0044205 (PMC3470548; doi:10.1371/journal.pone.0044205)
Supplement: Table S1 — Index to analyzed samples. (XLS) [file pone.0044205.s002.xls]

## Sheet: Sheet1
Table S1. Index to analyzed samples. Correlative samples are grouped;
samples are listed in order of presentation in Tables 2S and 3S.
			eNd	Age
Tephra unit	Sample No.	Age (Ma)	[13]	Ref.
Dinner Creek Tuff	bns01-17
Paulina Basin 2	mas96-02
Buffalo Canyon, NV	buf94-623	15.9 ± 0.1	4.2	16
Carlin, NV	crln04-1290	16.30 ± 0.25*		43
Malheur Gorge (Camp et al., 2003)	cr9-240 whole rk
Bully Creek Fm. OR	har94-15
Virgin Valley, NV	vvy93-08	15.42		17
Beatys Butte, OR	85cs-bb1	15.65 ± 0.07*		45
Mascall ash, OR	mas96-01	15.77± 0.07*		4
Bully Creek Fm. OR	har02-51
Bully Creek Fm. OR	har94-01
White Bird, ID	cpb00-33
Asotin Grade, WA	cpb09-09,10
Succor Creek, OR	suc93-22
Buffalo Canyon, NV	buf94-614		3.6
Virgin Valley, NV	vvy95-64
White Bird, ID	cpb00-28
Bully Creek Fm. OR	har94-21
Clarkia, ID	clk96-01
Bully Creek Fm. OR	har02-48
White Bird, ID	cpb00-29
White Bird, ID	cpb00-30
Bully Creek Fm. OR (Danger Pt)	har94-22b
Trout Creek, OR	tco93-40
Virgin Valley, NV	vvy95-83
Huntingtion Creek 1, NV	htc93-439		-3.7
Buffalo Canyon, NV	buf94-617	15.55 ± 0.06*	-3.6	16,43
Bully Creek Tuff, OR	har02-72
Lough Ash, Succor Creek, OR	suc95-854	15.66 ± 0.07*		51
Weiser, ID	for02-21
Obliterator Ash, Succor Creek	suc92-06a	14.93 ± 0.08*	-9.1	16
Obliterator Ash, Huntington Creek	htc93-444		-9.1
Stewart Valley, NV	sv93-269		-9.1
White Bird, ID	cpb00-27
Huntington Creek, NV	htc93-447	14.3 ± 0.1		16
Sentinal Gap, WA	cpb96-06
Ninemile Canyon, WA	cpb98-12
The Butte, WA	cpb98-13
Rock Creek, OR	cpb00-25
Wenas Lake, WA	ell99-01
HW 24, WA	ell99-03
Konnowac Pass,WA	ell99-05
Selah Butte, WA	ell12-01
Idaho City, ID	Forester-2
Ice Harbor Dam,WA	Ice Harbor
Logan Ranch, Huntingon Cr., NV	htc93-462	11.8
Logan Ranch, Ibapah, NV	i90-08
Tuff of Ibex Peak 8 (CPT VII), ID	tc89-24a	11.81 ± 0.03*	-8	16
Konnowac Canal, WA	ell99-04
CPT XI, Trapper Creek, ID	tc89-27c
CPT XI, Bruneau Canyon, ID	brv93-431	11.22 ± 0.07*		61
Prosser, WA	cpb98-15
Mabton,WA	cpb98-18
El Paso Basin, CA	epb92-24
CPT XIII,Trapper Creek, ID	tc89-31a		-6.7
CPT XIII basal ash, Bruneau Cyn. ID	brv95-838	10.75 ± 0.07*		61
The Gap, WA	ell99-08
Tuff of Wooden Shoe Butte	tc90-19	10.13 ± 0.03*		17
Unnamed ash, Richland, WA	or99-01
Hazen ash, NV	qe-6	~9.8	-6.8	16
Hazen ash, NV	htc93-454
Unnamed ash 1, Baker Hwy, OR	cpb09-01	8.57 ± 0.07*		68
Teewinot Fm.	tw93-355	~8.6
Rush Valley, UT	rv88-7
Ash at Always Welcome Inn, OR	cpb09-04
Kilgore ash, Heise, ID	srp09-09	4.45 ± 0.05*	-7.8	70
Obsidian standard	MM3	0.8
Note: * Published Ar/Ar date; other ages interpolated from stratigraphy [16].
