# Supplementary material for: Neogene Fallout Tuffs from the Yellowstone Hotspot in the Columbia Plateau Region, Oregon, Washington and Idaho, USA
Source: PLoS One. 2012 Oct 12;7(10):e44205. doi: 10.1371/journal.pone.0044205 (PMC3470548; doi:10.1371/journal.pone.0044205)
Supplement: Table S2 — Averages of electron microprobe analyses of glass in 16–14 Ma Yellowstone hotspot fallout tuffs and corelative tephra. (XLS) [file pone.0044205.s003.xls]

## Sheet: Sheet1
Table S2. Averages of electron microprobe analyses of glass in 16–14 Ma Yellowstone hotspot fallout tuffs and corelative tephra
	(italics) (values in wt. %).
														Oxide	Element
Sample	n	SiO2	TiO2	Al2O3	Fe2O3	MnO	MgO	CaO	BaO	Na2O	K2O	F	Cl	Total	Total
Dinner Creek Tuff
bns01-17	23	76.0678	0.140773	11.8679	2.19534	0.0639425	0.0271751	0.543437	0.14665	3.62105	4.13094	0.0482174	0.0731739	98.8896	101.306
mas96-02	21	74.0163	0.142742	11.795	2.1391	0.0684336	0.0212369	0.523234	0.156629	3.77091	4.36008	0.164714	0.0687619	97.1423	99.9286
buf94-623	24	73.7685	0.123717	11.3116	2.18482	0.0659588	0.0250757	0.475378	0.137236	2.83671	5.45603	0.175333	0.0668333	96.5384	100.307
crln04-1290	20	73.1874	0.121771	11.3379	2.171	0.0608801	0.026029	0.502803	0.134147	2.85822	5.00029	nd	0.0705	95.461	nd
cr9-240 whole rk	20	77.439	0.150129	10.9969	2.01588	0.038736	0	0.335808	0.15631	4.25936	3.73426	nd	nd	99.1264	nd
average		74.26	0.132251	11.5781	2.17256	0.0648037	0.0248792	0.511213	0.143666	3.27172	4.73684	0.129422	0.0698173	97.0078	100.514
std. dev.		1.25428	0.0110352	0.294206	0.0244322	0.00319619	0.00257542	0.0290848	0.010147	0.493772	0.604349	0.0705251	0.00269263	1.43436	0.711352
Virgin Valley
har94-15	20	71.8964	0.220773	11.131	2.61063	0.0572647	0.0171593	0.658603	0.049461	1.39036	6.73974	0.2116	0.0315	94.9183	99.4827
vvy93-08	14	70.3122	0.230394	11.0604	2.70146	0.0504328	0.0257462	0.645196	0.0893857	1.54747	5.94144	0.156118	0.0363529	92.7227	98.6409
85cs-bb1	23	73.289	0.258555	10.9591	2.73073	0.0606864	0.0116053	0.638035	0.118349	2.73624	5.15569	0.2	0.04	96.1047	100.24
average		71.8325	0.236574	11.0502	2.68094	0.056128	0.0181703	0.647278	0.0857319	1.89135	5.94562	0.189239	0.035951	94.5819	99.4545
std. dev.		1.48941	0.0196348	0.0864238	0.0626219	0.00522049	0.00712446	0.010441	0.0345891	0.735894	0.792033	0.0292646	0.00426423	1.71596	0.79993
Mascall ash
mas96-01	90	72.1775	0.183157	12.5259	2.67047	0.0660234	0.00591318	0.872634	0.151968	2.90622	4.15579	0.107862	0.0543333	95.8201	100.4
har02-51	13	72.091	0.183491	12.2817	2.54487	0.06456	0	0.895488	0.212135	1.88706	5.78208	0.05	0.06	96.0179	102.1
har94-01	20	71.6344	0.179404	12.1005	2.55702	0.0656575	0.00853819	0.760395	0.205269	2.96538	5.22555	0.22	0.06	95.8759	99.3787
cpb00-33	22	70.8503	0.183491	12.1117	2.51627	0.06456	0	0.825528	0.167475	1.4153	5.1075	0.14	0.06	93.3696	99.81
cpb09-09,10	65	72.9253	0.16681	12.6408	2.64494	0.06456	0.016579	0.881496	0.167475	3.05973	3.60175	0.08	0.05	96.2545	100.51
suc93-22	21	69.5443	0.172926	11.8129	2.59797	0.0609938	0.00300001	0.845983	0.182468	1.11876	6.36029	0.07	0.04	92.771	98.58
buf94-614	19	72.5388	0.166898	12.0207	2.63554	0.0659191	0.00855127	0.84033	0.152667	2.55675	5.03326	0.112895	0.0512105	96.1244	100.09
vvy95-64	21	71.0214	0.16681	12.0361	2.65924	0.06456	0	0.867504	0.145145	1.91402	6.03505	0.16	0.05	95.0412	100.2
average		71.5979	0.175374	12.1913	2.60329	0.0646042	0.0053227	0.84867	0.173075	2.2279	5.16266	0.117595	0.053193	95.1593	100.134
std. dev.		1.09129	0.00786589	0.275971	0.0580321	0.00159889	0.00583345	0.0424319	0.0249432	0.74731	0.929901	0.0549695	0.0069558	1.34901	1.01236
Bully Creek Fm.
cpb00-28	22	71.8771	0.133448	11.7716	2.03017	0.038736	0.033158	1.02142	0.145145	5.27029	1.68644	0.14	0.04	94.1195	100.2
har94-21	21	72.7427	0.141955	11.7879	2.04311	0.028471	0.0462554	1.04954	0.141572	4.68887	2.73438	0.17535	0.04175	95.5387	99.4893
average		72.3099	0.137702	11.7798	2.03664	0.0336035	0.0397067	1.03548	0.143359	4.97958	2.21041	0.157675	0.040875	94.8291	99.8447
Clarkia, ID
clk96-01	28	71.3859	0.186887	12.7089	3.03147	0.0691714	0.00467765	1.23504	0.126882	3.88003	3.56734	0.269714	0.0433571	95.7711	100.6
har02-48	19	71.0796	0.189812	12.4577	3.03563	0.0666667	0.00575902	1.19617	0.122697	2.54703	5.0306	nd	0.0508947	96.386	95.5
average		71.2328	0.188349	12.5833	3.03355	0.0679191	0.00521833	1.21561	0.12479	3.21353	4.29897	0.269714	0.0471259	96.0786	98.05
Huntington Cr.
cpb00-29	20	70.8219	0.252801	11.7626	2.38317	0.0415766	0.0862108	0.655035	0.0497401	1.54631	6.45786	0.15605	0.04195	94.18	100.124
cpb00-30	20	71.3209	0.233534	11.7338	2.31611	0.038736	0.066316	0.643632	0.04466	1.68488	6.1796	0.17	0.04	94.3916	100.16
har94-22b	21	71.1997	0.262924	11.6786	2.48815	0.0480203	0.084474	0.699733	0.0359407	2.69047	5.91877	0.270714	0.0424286	95.2964	99.9593
tco93-40	15	71.009	0.262893	11.5913	2.32317	0.0476022	0.0731687	0.651654	0.0721259	2.37985	6.00019	0.182467	0.0394667	94.5472	99.73
vvy95-83	21	72.0461	0.233534	11.6178	2.27785	0.0437163	0.0701844	0.625842	0.0331228	1.72531	6.4687	0.21	0.04	95.2948	100.28
htc93-439	19	71.2354	0.250215	11.6204	2.3876	0.051648	0.066316	0.657624	0.96019	1.99489	6.84213	0.22	0.05	96.2325	100.9
buf94-617	19	72.3088	0.25241	11.7766	2.51883	0.0437648	0.0875197	0.690101	0.0395477	2.46431	6.22949	0.216211	0.0454211	96.5718	100.585
average		71.4203	0.249759	11.683	2.38498	0.0450092	0.0763128	0.660517	0.176475	2.06943	6.29954	0.203635	0.0427523	95.2163	100.248
std. dev.		0.547892	0.012171	0.0755817	0.0900101	0.0043631	0.00946471	0.0258764	0.345828	0.444128	0.316746	0.0383185	0.00379354	0.920535	0.390421
Bully Creek Tuff
har02-72	21	71.7888	0.247246	12.6118	2.93947	0.127582	0.0704903	0.539503	0.0500818	3.17957	5.38586	0.152028	0.0564996	97.0721	102.033
suc95-854	20	71.0375	0.24788	12.4801	2.98521	0.126408	0.0708752	0.515675	0.0650361	1.5858	4.36366	0.15965	0.0615	93.6182	99.7382
average		71.4131	0.247563	12.546	2.96234	0.126995	0.0706827	0.527589	0.057559	2.38269	4.87476	0.155839	0.0589998	95.3452	100.886
Obliterator Ash
for02-21	16	73.0415	0.179174	11.4869	1.88922	0.0353181	0.0379367	0.559598	nd	1.13787	6.8585	nd	0.0632941	95.275	95.0881
suc92-06a	22	72.1056	0.171359	11.2966	1.9002	0.0346276	0.0324044	0.576852	0.023345	1.79026	5.32543	0.0595455	0.07	93.3454	99.01
htc93-444	25	74.3158	0.183491	11.6582	1.9301	0.0400272	0.0381317	0.575071	0.002233	1.65792	6.83008	0.257	0.072	97.4356	101.406
sv93-269	20	71.4984	0.160555	11.2557	1.88199	0.0366701	0.0353962	0.552824	0.0238373	1.88706	6.26392	0.25	0.07	93.7952	99.3
average		72.7403	0.173645	11.4244	1.90038	0.0366608	0.0359672	0.566086	0.0164718	1.61827	6.31948	0.188848	0.0688235	94.9628	98.701
std. dev.		1.22721	0.0100679	0.185633	0.0211806	0.00239926	0.00268225	0.0117562	0.0123336	0.33376	0.71705	0.112034	0.00380493	1.84314	2.63468
White Bird
cpb00-27	22	71.599	0.283577	11.7527	1.83002	0.025824	0.116053	0.62964	0.04466	1.18615	7.01077	0.11	0.05	94.5808	100.38
htc93-447	20	71.025	0.278239	11.5632	1.9	0.0287292	0.109919	0.650208	0.0921671	2.03984	6.99487	0.2036	0.04735	94.8367	99.07
average		71.312	0.280908	11.6579	1.86501	0.0272766	0.112986	0.639924	0.0684135	1.613	7.00282	0.1568	0.048675	94.7087	99.725
Note: n = number of shards analyzed; nd = not determined; oxide total corrected for O = F, Cl.
Element total includes direct determination of oxygen.
