# Supplementary material for: Neogene Fallout Tuffs from the Yellowstone Hotspot in the Columbia Plateau Region, Oregon, Washington and Idaho, USA
Source: PLoS One. 2012 Oct 12;7(10):e44205. doi: 10.1371/journal.pone.0044205 (PMC3470548; doi:10.1371/journal.pone.0044205)
Supplement: Table S3 — Averages of electron microprobe analyses of glass in 13–4 Ma Yellowstone hotspot fallout tuffs and correlative tephra. (XLS) [file pone.0044205.s004.xls]

## Sheet: Sheet1
Table S3. Averages of electron microprobe analyses of glass in 13–4 Ma Yellowstone hotspot fallout tuffs and correlative tephra(italics); values in wt%.
														Oxide	Element
Sample	n	SiO2	TiO2	Al2O3	Fe2O3	MnO	MgO	CaO	BaO	Na2O	K2O	F	Cl	total	Total
CPT VII
cpb96-06	22	72.7328	0.300258	11.5826	1.98728	0.025824	0.116053	0.727584	0.145145	2.4397	6.05914	0.23	0.02	96.2651	100.4
cpb98-12	20	72.6686	0.283577	11.2236	1.98728	0.038736	0.099474	0.685608	0.04466	2.1162	5.96277	0.31	0.02	95.3055	101.13
cpb98-13	20	71.8343	0.316939	11.337	2.11596	0.038736	0.132632	0.783552	0.055825	2.17012	5.87845	0.31	0.02	94.8585	101.41
cpb00-25	21	72.2194	0.316939	11.5071	1.94261	0.038736	0.116053	0.783552	0.02233	2.07191	6.88777	0.12	0.06	96.0264	100.6
ell99-01	16	71.3637	0.300258	11.1858	2.01588	0.038736	0.116053	0.741576	0.04466	2.27795	6.04709	0.19	0.02	94.2572	99.24
ell99-03	21	71.1763	0.302403	11.3787	2.11725	0.0227497	0.123553	0.797544	0.055825	2.61409	5.74732	0.188333	0.0248571	94.464	99.4539
ell99-05	19	70.9371	0.309037	11.2372	2.13514	0.0336392	0.119892	0.767719	0.0728076	2.30143	6.12292	0.186421	0.0252105	94.1643	99.2021
ell12-01	23	70.94	0.3	11.36	2.07	0.04	0.12	0.73	0	2.48	5.87	0.06	0.03	93.98	98.9
Forester-2	30	72.3905	0.366982	11.5259	2.15885	0.025824	0.132632	0.825528	0.055825	2.17012	4.04746	0.14	0.02	93.7962	100.26
Ice Harbor	20	72.5938	0.326781	11.6176	2.19459	0.0409956	0.13802	0.779075	0.104225	2.29413	6.01156	0.24165	0.02865	96.2628	100.143
htc93-462	22	71.9263	0.355027	11.442	2.25333	0.0326028	0.137468	0.821447	0.12114	2.20797	6.11796	0.1835	0.0235	95.5397	99.9243
i90-08	18	70.8142	0.349634	11.4814	2.23877	0.0333775	0.142662	0.824688	0.0484003	2.16129	6.26079	0.12	0.03	94.4478	99.79
tc89-24a	18	71.586	0.323611	11.3797	2.02986	0.0281195	0.111263	0.703409	0.0519793	2.2459	5.90809	0.115722	0.0217778	94.4518	99.91
average		71.7833	0.319342	11.4045	2.09591	0.0336982	0.12352	0.767022	0.0632941	2.27314	5.91702	0.184279	0.0264612	94.9092	100.028
std. dev.		0.699646	0.024699	0.137255	0.0999256	0.00626356	0.012445	0.0461724	0.0394836	0.155963	0.627116	0.074954	0.0107945	0.874553	0.744051
CPT IX
ell99-04	22	71.8596	0.184325	11.1731	1.9466	0.0183703	0.0492095	0.589636	0.042224	2.32893	6.25675	0.209136	0.0395909	94.6005	99.451
tc89-27c	25	73.6188	0.210014	11.174	2.02965	0.033356	0.0449291	0.598811	0.0324157	2.12218	5.61456	0.152967	0.043	95.6006	101.701
brv93-431	19	73.3909	0.203596	11.1298	1.74368	0.0294937	0.0476428	0.650333	0.0591745	2.43741	6.75177	0.0691579	0.00815789	96.4911	99.5
average		72.9564	0.199312	11.159	1.90664	0.0270733	0.0472605	0.612927	0.0446047	2.29617	6.20769	0.143754	0.0302496	95.5641	100.217
std. dev.		0.956678	0.0133695	0.0252988	0.147112	0.00778055	0.00216566	0.0327184	0.0135373	0.160149	0.570191	0.0704425	0.0192078	0.945795	1.28499
CPT XIII
cpb98-15	21	73.9094	0.200172	11.4126	2.13025	0.025824	0.033158	0.657624	0.033495	2.38578	5.92663	0.31	0.04	96.9253	102.51
cpb98-18	19	73.5029	0.183491	11.3559	2.07306	0.025824	0.033158	0.643632	0.033495	2.33187	5.80617	0.33	0.04	96.2115	102.11
epb92-24	19	72.6686	0.206844	11.3937	2.11596	0.0348624	0.033158	0.633838	0.0323785	2.60145	3.99927	0.084	0.04	93.8	99.9
tc89-31a	21	72.9253	0.200172	11.4504	2.07306	0.025824	0.033158	0.62964	0.02233	2.35883	5.60139	0.202	0.04	95.468	99.76
brv95-838	11	73.401	0.197594	11.5234	2.12804	0.0247676	0.0223063	0.697692	0.0299425	2.52057	6.09528	0.0350909	0.0313532	96.6852	99.4162
average		73.2814	0.197655	11.4272	2.10408	0.0274204	0.0309877	0.652485	0.0303282	2.4397	5.48575	0.192218	0.0382706	95.818	100.739
std. dev.		0.489895	0.00862755	0.0636545	0.0288278	0.00418528	0.00485303	0.0274685	0.00470056	0.115951	0.850229	0.131674	0.00386697	1.25776	1.45158
Wooden Shoe
ell99-08	15	71.4347	0.252662	11.0783	1.98118	0.0330547	0.0739423	0.616301	0.0387053	2.4264	5.83669	0.202333	0.028	93.9108	99.1742
tc90-19	33	73.9655	0.246629	11.4971	1.72121	0.0340877	0.0766779	0.592281	0.0579464	2.35812	6.75999	0.329	0.0315	97.5	97.7
average		72.7001	0.249645	11.2877	1.8512	0.0335712	0.0753101	0.604291	0.0483258	2.39226	6.29834	0.265667	0.02975	95.7054	98.4371
Hazen
or99-01	22	71.0856	0.316939	11.2803	2.28752	0.038736	0.116053	0.783552	0.06699	2.50709	5.7339	0.18	0.03	94.3442	99.77
qe-6	22	71.7488	0.314732	11.3559	2.28752	0.038736	0.116053	0.76956	0.0122815	2.04881	5.80617	0.08	0.0158548	94.5571	100
htc93-454	21	72.4761	0.33362	11.4315	2.30182	0.038736	0.116053	0.783552	0.13398	2.50709	5.81822	0.19	0.03	96.0739	99.99
average		71.7702	0.321764	11.3559	2.29229	0.038736	0.116053	0.778888	0.0710838	2.35433	5.7861	0.15	0.0252849	94.9917	99.92
std. dev.		0.695487	0.010327	0.07558	0.00825438	0	0	0.00807828	0.0609524	0.264592	0.0456054	0.0608276	0.00816674	0.943206	0.13
Baker Hwy
cpb09-01	19	71.5562	0.33362	11.4882	2.45908	0.038736	0.116053	0.825528	0.06699	2.89799	5.1316	0.04	0.04	94.9681	99.93
tw93-355	11	72.6457	0.241398	11.2066	2.44765	0.0317266	0.0935529	0.791148	0.104472	2.47089	5.18339	0.162	0.0361429	95.3383	99.54
rv88-7	39	72.3257	0.313603	11.3741	2.3483	0.0358888	0.109761	0.782224	0.0718281	2.53405	5.22796	0.09	0.04	95.2065	99.66
average		72.1759	0.296207	11.3563	2.41834	0.0354505	0.106456	0.799633	0.0810969	2.63431	5.18098	0.0973333	0.0387143	95.171	99.71
std. dev.		0.559972	0.0485097	0.14161	0.0609304	0.00352518	0.0116086	0.022865	0.0203879	0.230522	0.0482292	0.0613297	0.00222692	0.187645	0.19975
Always Welcome
cpb09-04	20	72.7542	0.16681	11.7149	1.57267	0.038736	0.066316	0.48972	0.055825	3.23496	5.14364	0.1	0.1	95.4378	99.89
srp09-09	22	73.7535	0.177903	11.6614	1.55122	0.0247265	0.0640778	0.487201	0.0556017	3.32891	5.38029	0	0.09445	96.5793	98.9043
average		73.2539	0.172356	11.6882	1.56195	0.0317312	0.0651969	0.488461	0.0557134	3.28193	5.26196	0.05	0.097225	96.0085	99.3971
EPMA Standard
MM3	1061	76.4978	0.133448	12.4	0.72	0.051648	0.066316	0.545688	0.011165	5.84989	3.1681	0.1	0.07	99.5	99.83
std. dev.		0.7	0.03	0.21	0.016	0.017	0.02	0.019	0.02	0.122	0.015	0.051	0.01	0.9	0.7
Note: oxide total includes correction for O = F, Cl.
Element Total incudes direct determination of oxygen.
